# Supplementary material for: Unexplored Antarctic meteorite collection sites revealed through machine learning
Source: Sci Adv. 2022 Jan 26;8(4):eabj8138. doi: 10.1126/sciadv.abj8138 (PMC8791461; doi:10.1126/sciadv.abj8138)
Supplement: Supplementary file 2 — Table S6 [file sciadv.abj8138_table_s6.zip]

Archive with 1 entries (1 files):
- sciadv.abj8138_table_s6.xlsx
