# Supplementary material for: Unexplored Antarctic meteorite collection sites revealed through machine learning
Source: Sci Adv. 2022 Jan 26;8(4):eabj8138. doi: 10.1126/sciadv.abj8138 (PMC8791461; doi:10.1126/sciadv.abj8138)
Supplement: Supplementary file 2 — Table S6 [file sciadv.abj8138_table_s6.zip › sciadv.abj8138_table_s6.xlsx]

## Sheet: Sheet1
Table S6. Classified MSZs. Ranked according to the value of the where-to-go index (see “Methods”). The maximum temperature and the ice flow velocity represent the mean value of the observations within the MSZ (see “Methods”). The snow-free days represents the number of days per field season (November-February) that at least 50% of the MSZ (or for MSZs larger than 100 km2 at least 50 km2) is snow …

## Sheet: Sheet2
Rank (where-to-go index)	Location	Surface tempe-rature (°C)	Surface velocity (m/yr)	Snow-free days per season	Area (km2)	Nearest station and distance (in km, between brackets)
1 (194)	72.781°S, 24.255°E	-18.3	1.1	90	8.3	Princess Elisabeth Antarctica (100)
2 (196)	75.956°S, 159.597°E	-9.4	1	120	6	Mario Zucchelli (190)
3 (203)	76.695°S, 159.293°E	-14.4	0.6	120	125.9	McMurdo (220)
4 (222)	72.968°S, 160.514°E	-13.6	0.9	120	66	Jang Bogo (220)
5 (223)	72.737°S, 24.057°E	-17	1	120	165.5	Princess Elisabeth Antarctica (90)
6 (238)	77.758°S, 160.197°E	-12.5	1.6	120	8.8	McMurdo (150)
7 (244)	75.999°S, 159.664°E	-11.4	0.9	110	8	Mario Zucchelli (190)
8 (252)	76.923°S, 156.792°E	-16.7	1.1	120	131.2	McMurdo (260)
9 (254)	71.873°S, 12.169°E	-16.1	1	130	140.5	Novolazarevskaya (120)
10 (264)	76.833°S, 160.187°E	-13.8	0.5	90	19.1	McMurdo (190)
11 (272)	76.839°S, 158.353°E	-16.7	0.3	110	82.7	McMurdo (230)
12 (281)	73.22°S, 161.928°E	-12	0.7	50	10.5	Jang Bogo (170)
13 (283)	77.217°S, 159.788°E	-13.8	1.1	100	8.7	McMurdo (180)
14 (291)	77.189°S, 159.889°E	-12.1	0.8	120	19.3	McMurdo (180)
15 (305)	72.879°S, 24.26°E	-18.9	1.2	120	114	Princess Elisabeth Antarctica (110)
16 (308)	76.875°S, 159.479°E	-15.6	0.8	60	6.2	McMurdo (210)
17 (313)	72.59°S, 24.296°E	-18	1.2	40	6.6	Princess Elisabeth Antarctica (80)
18 (320)	72.143°S, 24.999°E	-13.5	0.5	120	6.5	Princess Elisabeth Antarctica (60)
19 (328)	76.008°S, 160.087°E	-10.6	0.3	100	12.2	Mario Zucchelli (190)
20 (332)	72.16°S, 11.468°E	-17.2	0.9	110	8.8	Novolazarevskaya (150)
21 (345)	72.398°S, 23.828°E	-15.4	1.7	120	169.1	Princess Elisabeth Antarctica (60)
22 (345)	76.719°S, 160.258°E	-13.2	1.4	110	7.5	McMurdo (200)
23 (350)	76.259°S, 158.109°E	-13.4	1.8	120	66.1	Mario Zucchelli (240)
24 (350)	76.24°S, 158.591°E	-12.8	1.1	120	44.8	Mario Zucchelli (230)
25 (356)	76.654°S, 159.713°E	-10.4	0.9	110	33.8	McMurdo (220)
26 (372)	73.248°S, 162.016°E	-11.1	0.9	110	6.7	Jang Bogo (170)
27 (382)	71.851°S, 11.511°E	-15.1	1.6	120	40.6	Novolazarevskaya (120)
28 (386)	76.312°S, 157.145°E	-14.9	1.9	120	70.3	Mario Zucchelli (270)
29 (386)	77.237°S, 158.133°E	-17.2	0.5	70	11.2	McMurdo (220)
30 (389)	73.303°S, 162.192°E	-10.7	1.1	120	7.4	Jang Bogo (160)
31 (392)	72.677°S, 160.3°E	-13.5	1.1	100	13.7	Jang Bogo (250)
32 (393)	74.201°S, 163.638°E	-12.8	0.7	0	5.3	Jang Bogo (50)
33 (398)	71.968°S, 11.411°E	-14.1	1.1	130	38.5	Novolazarevskaya (130)
34 (402)	71.864°S, 11.767°E	-14.1	1.1	0	4.7	Novolazarevskaya (120)
35 (403)	76.786°S, 159.645°E	-15.3	0.8	40	12.5	McMurdo (210)
36 (404)	72.096°S, 11.538°E	-14.1	1.5	120	18.7	Novolazarevskaya (150)
37 (405)	73.068°S, 161.329°E	-13.1	1.4	90	30.4	Jang Bogo (200)
38 (405)	76.671°S, 159.994°E	-10	0.8	120	59.3	McMurdo (210)
39 (409)	71.872°S, 11.203°E	-10.9	1.2	120	10.9	Novolazarevskaya (120)
40 (420)	75.811°S, 158.678°E	-10.6	0.6	80	8.9	Mario Zucchelli (200)
41 (422)	76.045°S, 156.023°E	-14.5	3	120	98.5	Mario Zucchelli (270)
42 (428)	77.824°S, 159.699°E	-16.1	2	50	4.2	McMurdo (160)
43 (432)	77.777°S, 159.967°E	-14.9	0.4	0	7.4	McMurdo (160)
44 (444)	72.902°S, 161.114°E	-12.2	1.5	100	11.5	Jang Bogo (220)
45 (445)	76.919°S, 160.286°E	-14.1	2.1	70	6.8	McMurdo (190)
46 (449)	86.861°S, -146.384°E	-16.1	1.1	100	13	Amundsen-Scott South Pole (350)
47 (453)	76.286°S, 156.322°E	-15.4	2.9	120	78.2	Mario Zucchelli (280)
48 (457)	75.818°S, 158.26°E	-12.2	1.1	100	23.2	Mario Zucchelli (210)
49 (461)	76.91°S, 160.032°E	-14.5	1.1	40	4.5	McMurdo (190)
50 (466)	87.043°S, -147.894°E	-16.4	0.8	80	59.6	Amundsen-Scott South Pole (330)
51 (466)	87.335°S, -149.108°E	-19	1.7	70	4.1	Amundsen-Scott South Pole (300)
52 (470)	72.681°S, 160.605°E	-13.1	1.3	40	8.2	Jang Bogo (250)
53 (470)	72.1°S, 24.185°E	-12.2	0.6	60	4.2	Princess Elisabeth Antarctica (30)
54 (475)	85.845°S, 174.275°E	-17.6	0.4	120	98.5	Amundsen-Scott South Pole (460)
55 (480)	74.948°S, 161.616°E	-9.3	1.8	50	7	Mario Zucchelli (80)
56 (482)	86.823°S, -146.875°E	-15.4	1.5	90	14.3	Amundsen-Scott South Pole (350)
57 (483)	73.814°S, -5.314°E	-13.2	1	120	127.8	SANAE IV (250)
58 (485)	77.06°S, 158.208°E	-17.3	0.7	0	7	McMurdo (220)
59 (488)	72.744°S, 160.522°E	-14.2	0.8	40	27.5	Jang Bogo (240)
60 (488)	86.502°S, -144.927°E	-12.6	2.1	120	9.1	Amundsen-Scott South Pole (390)
61 (489)	76.74°S, 158.762°E	-16	0.5	40	44.7	McMurdo (230)
62 (490)	75.908°S, 158.617°E	-10.9	0.7	120	47.9	Mario Zucchelli (210)
63 (491)	72.322°S, 23.058°E	-14.7	1.1	120	143.5	Princess Elisabeth Antarctica (40)
64 (493)	77.955°S, 160.697°E	-13.2	0.5	60	6.5	McMurdo (140)
65 (493)	72.329°S, 24.743°E	-18.2	1.2	90	42.9	Princess Elisabeth Antarctica (60)
66 (501)	86.583°S, -145.413°E	-15.8	1.3	100	6.8	Amundsen-Scott South Pole (380)
67 (505)	85.643°S, 173.764°E	-16.7	0.6	120	73.7	Amundsen-Scott South Pole (490)
68 (508)	72.037°S, 6.031°E	-17.6	1.2	0	15.4	Troll (120)
69 (510)	72.843°S, 161.166°E	-12.5	1.7	60	8.3	Jang Bogo (220)
70 (511)	77.167°S, 160.114°E	-11.2	0.6	110	6.6	McMurdo (180)
71 (515)	86.818°S, -146.087°E	-17.7	1.7	120	13.6	Amundsen-Scott South Pole (360)
72 (517)	72.011°S, 10.765°E	-15.5	0.6	0	13.7	Novolazarevskaya (140)
73 (521)	77.091°S, 158.33°E	-17.2	0.8	10	8.9	McMurdo (220)
74 (525)	76.968°S, 159.395°E	-16	1	30	33.4	McMurdo (200)
75 (526)	77.876°S, 159.677°E	-15.5	2.1	60	4.7	McMurdo (160)
76 (534)	72.415°S, 24.543°E	-18	1.2	20	4.5	Princess Elisabeth Antarctica (70)
77 (536)	74.465°S, 161.639°E	-12.7	0.9	100	4.3	Mario Zucchelli (80)
78 (537)	86.453°S, -145.415°E	-14.4	1.7	120	65.8	Amundsen-Scott South Pole (400)
79 (538)	72.891°S, 24.507°E	-19.9	0.9	90	4.2	Princess Elisabeth Antarctica (110)
80 (540)	72.247°S, 16.134°E	-15.6	2.2	70	7	Novolazarevskaya (220)
81 (541)	71.967°S, 5.96°E	-15.4	1.4	0	17.4	Troll (120)
82 (541)	77.707°S, 159.513°E	-17.3	0.8	0	6.2	McMurdo (170)
83 (543)	71.692°S, 12.632°E	-12.9	0.6	80	9.8	Novolazarevskaya (110)
84 (544)	76.238°S, 156.702°E	-14.8	2.6	120	32	Mario Zucchelli (270)
85 (555)	73.533°S, 162.167°E	-17.5	0.9	0	5.2	Jang Bogo (140)
86 (559)	73.337°S, 162.25°E	-12.9	0.5	0	4	Jang Bogo (160)
87 (573)	72.677°S, 24.792°E	-19.3	1.4	100	46.1	Princess Elisabeth Antarctica (100)
88 (584)	71.206°S, 36.163°E	-12	0.7	40	24.5	Syowa (280)
89 (595)	75.88°S, 156.304°E	-15.4	3.1	10	21.2	Mario Zucchelli (260)
90 (598)	73.199°S, 160.82°E	-16.4	1.8	10	7.9	Jang Bogo (190)
91 (599)	76.011°S, 159.534°E	-13.7	1.1	0	5.9	Mario Zucchelli (200)
92 (600)	72.616°S, -5.896°E	-13.2	1.1	0	46.1	SANAE IV (150)
93 (602)	72.032°S, 11.744°E	-16.7	1.6	10	27.8	Novolazarevskaya (140)
94 (605)	71.856°S, 10.47°E	-12.9	0.6	60	6.9	Maitri (130)
95 (606)	72.857°S, 161.025°E	-13.9	1.3	10	4.3	Jang Bogo (220)
96 (608)	71.893°S, 10.613°E	-13.4	0.7	0	7.1	Maitri (130)
97 (613)	85.392°S, -124.973°E	-7.4	0.5	90	6.4	Amundsen-Scott South Pole (510)
98 (616)	85.665°S, -68.61°E	-13.5	2.5	100	215.8	Amundsen-Scott South Pole (480)
99 (617)	85.644°S, 166.919°E	-15.7	0.8	120	63.7	Amundsen-Scott South Pole (480)
100 (621)	75.989°S, 160.263°E	-10.6	0.8	40	7.5	Mario Zucchelli (180)
101 (621)	72.992°S, 161.066°E	-12.7	1.9	110	9	Jang Bogo (210)
102 (626)	72.801°S, 24.85°E	-19.9	1.4	120	55.2	Princess Elisabeth Antarctica (110)
103 (627)	73.603°S, -4.249°E	-14.1	1	0	9.4	SANAE IV (220)
104 (634)	72.24°S, 3.684°E	-16	1.4	0	10.6	Troll (50)
105 (634)	86.533°S, -123.902°E	-16.7	6.8	30	5.5	Amundsen-Scott South Pole (390)
106 (644)	86.518°S, -123.048°E	-17.7	6.5	30	5.9	Amundsen-Scott South Pole (390)
107 (646)	86.249°S, -69.604°E	-14.7	2.5	110	498.1	Amundsen-Scott South Pole (420)
108 (649)	71.811°S, 35.879°E	-14	0.8	120	6.3	Syowa (340)
109 (652)	74.858°S, -11.481°E	-12.5	1	20	6.4	Wasa (210)
110 (652)	71.911°S, 36.244°E	-16.3	1.5	110	93.1	Syowa (350)
111 (654)	78.258°S, 158.885°E	-13.9	1.6	30	15.1	McMurdo (190)
112 (658)	86.579°S, -153.735°E	-14.7	0.8	70	11.3	Amundsen-Scott South Pole (380)
113 (658)	75.626°S, 158.561°E	-10.9	1	40	8.4	Mario Zucchelli (190)
114 (660)	83.506°S, 157.044°E	-14.8	0.9	120	171.4	McMurdo (650)
115 (661)	85.329°S, -88.393°E	-14.7	1.4	90	177.4	Amundsen-Scott South Pole (520)
116 (664)	86.195°S, -126.548°E	-14.5	1.8	40	30.1	Amundsen-Scott South Pole (430)
117 (665)	86.36°S, -147.981°E	-11.9	1.6	110	7.1	Amundsen-Scott South Pole (410)
118 (667)	86.565°S, -165.353°E	-17.6	0.7	70	4.7	Amundsen-Scott South Pole (380)
119 (668)	71.586°S, 36.461°E	-14.1	1.4	110	136.5	Syowa (310)
120 (670)	86.734°S, -141.598°E	-17	2	100	89.2	Amundsen-Scott South Pole (370)
121 (671)	73.143°S, -1.926°E	-13.8	1.2	0	6.2	SANAE IV (170)
122 (672)	72.708°S, 160.191°E	-17.3	1.3	0	4.5	Jang Bogo (250)
123 (677)	77.819°S, 160.067°E	-14.7	0.9	20	9.6	McMurdo (150)
124 (677)	86.577°S, -152.978°E	-17.2	1.1	20	5	Amundsen-Scott South Pole (380)
125 (678)	83.326°S, 156.175°E	-13.9	0.9	120	200.4	McMurdo (640)
126 (680)	87.066°S, -153.734°E	-19.7	1	10	6.3	Amundsen-Scott South Pole (330)
127 (683)	85.071°S, 171.172°E	-12.8	1.2	120	120.7	Amundsen-Scott South Pole (550)
128 (685)	75.998°S, 159.383°E	-13.2	0.7	0	5.5	Mario Zucchelli (200)
129 (691)	71.822°S, 11.209°E	-13.6	1.4	0	14.5	Novolazarevskaya (120)
130 (691)	73.507°S, 62.253°E	-12.5	1.4	110	34	Druzhnaya IV (580)
131 (693)	76.26°S, 159.4°E	-11.2	1.2	110	18.8	Mario Zucchelli (220)
132 (693)	70.212°S, 64.478°E	-14.4	1.3	0	7.5	Mawson (300)
133 (694)	72.616°S, 160.585°E	-12	1.7	110	5.6	Jang Bogo (250)
134 (695)	85.567°S, -126.154°E	-8.3	2.5	60	15.4	Amundsen-Scott South Pole (500)
135 (701)	74.624°S, -10.042°E	-15.7	0.9	0	15.1	Aboa (210)
136 (701)	86.957°S, -152.701°E	-17.3	1.7	0	17.1	Amundsen-Scott South Pole (340)
137 (703)	71.376°S, 35.684°E	-13.2	2.1	0	7.5	Syowa (300)
138 (705)	78.167°S, 159.081°E	-13.4	1.2	0	7.9	McMurdo (180)
139 (710)	86.552°S, -141.244°E	-17.6	2	40	28	Amundsen-Scott South Pole (380)
140 (715)	72.294°S, 27.388°E	-13.8	0.7	90	113	Princess Elisabeth Antarctica (140)
141 (717)	85.517°S, -125.072°E	-18.1	1.4	30	5.5	Amundsen-Scott South Pole (500)
142 (717)	86.183°S, -130.993°E	-12.6	0.6	40	9.3	Amundsen-Scott South Pole (430)
143 (718)	71.941°S, 3.266°E	-10.3	0.7	0	10.6	Troll (30)
144 (719)	72.211°S, 23.81°E	-15.2	0.6	0	37.7	Princess Elisabeth Antarctica (30)
145 (721)	72.272°S, 24.445°E	-13.8	1.6	20	5.9	Princess Elisabeth Antarctica (50)
146 (722)	79.199°S, 156.083°E	-13.7	3.6	70	4.5	McMurdo (280)
147 (723)	79.291°S, 156.492°E	-13.3	2.9	70	6.9	McMurdo (280)
148 (723)	79.726°S, 155.265°E	-14.1	5.3	110	74.8	McMurdo (320)
149 (729)	75.688°S, 155.514°E	-15.6	6	20	18	Mario Zucchelli (270)
150 (730)	74.522°S, -7.542°E	-17.1	0.9	0	26.5	Aboa (250)
151 (733)	69.178°S, 45.936°E	-15.1	1.1	0	106.5	Molodezhnaya (170)
152 (733)	85.16°S, 171.579°E	-17.3	1	110	18.3	Amundsen-Scott South Pole (540)
153 (734)	71.702°S, 11.446°E	-11.6	1.2	60	17.2	Novolazarevskaya (100)
154 (734)	72.139°S, 4.014°E	-16.4	2.4	0	10.2	Troll (50)
155 (734)	72.413°S, 27.524°E	-16.7	1	70	5.5	Princess Elisabeth Antarctica (150)
156 (737)	74.348°S, -8.192°E	-14.1	0.8	0	6.3	Aboa (220)
157 (737)	85.06°S, -64.59°E	-13.5	1	100	52.1	Amundsen-Scott South Pole (550)
158 (738)	74.843°S, -11.313°E	-16.7	1.5	0	5.2	Wasa (210)
159 (738)	72.3°S, 3.798°E	-16.7	1.8	0	8.9	Troll (50)
160 (738)	86.306°S, -125.637°E	-15.1	6.5	100	9.6	Amundsen-Scott South Pole (410)
161 (738)	86.66°S, -145.467°E	-13.8	1.4	50	7.7	Amundsen-Scott South Pole (370)
162 (740)	85.71°S, 176.486°E	-19.2	0.9	20	11.7	Amundsen-Scott South Pole (480)
163 (740)	86.673°S, -144.454°E	-16.4	1.7	30	27.2	Amundsen-Scott South Pole (370)
164 (743)	73.091°S, 75.196°E	-13.5	1.3	100	17.7	Druzhnaya IV (380)
165 (745)	71.289°S, 36.029°E	-12.2	0.8	40	6.4	Syowa (290)
166 (746)	85.186°S, 169.851°E	-13.2	2.3	120	14.5	Amundsen-Scott South Pole (540)
167 (747)	85.519°S, 171.55°E	-14	1.5	80	22.4	Amundsen-Scott South Pole (500)
168 (747)	71.779°S, 11.582°E	-16.2	1.9	0	7.8	Novolazarevskaya (110)
169 (748)	85.336°S, 167.818°E	-12.5	0.8	120	46.9	Amundsen-Scott South Pole (520)
170 (750)	76.604°S, 160.333°E	-9.9	1	90	15.4	McMurdo (210)
171 (757)	72.229°S, 16.069°E	-15.5	2	40	15.4	Novolazarevskaya (220)
172 (758)	72.475°S, 160.366°E	-12.1	1.5	70	20.8	Jang Bogo (270)
173 (758)	71.589°S, 36.682°E	-14.2	2.2	60	7.7	Syowa (310)
174 (758)	71.217°S, 64.721°E	-13.4	0.2	10	7.3	Druzhnaya IV (370)
175 (758)	73.121°S, 161.079°E	-16.8	1.6	0	6.9	Jang Bogo (190)
176 (764)	70.991°S, 65.531°E	-11.2	0.4	10	7.1	Druzhnaya IV (340)
177 (766)	72.975°S, 75.272°E	-13.1	1.1	120	60.3	Druzhnaya IV (360)
178 (767)	72.925°S, -6.04°E	-14.8	2.3	0	11.2	SANAE IV (180)
179 (767)	72.697°S, 31.007°E	-15.4	1.4	110	34.2	Princess Elisabeth Antarctica (270)
180 (773)	81.501°S, -17.943°E	-11.9	0.6	30	15	Belgrano II (520)
181 (776)	86.477°S, -165.727°E	-16.7	1.6	20	9.6	Amundsen-Scott South Pole (390)
182 (776)	74.838°S, 158.366°E	-14.4	1.3	0	4.5	Mario Zucchelli (170)
183 (780)	74.653°S, -6.877°E	-17.4	1.6	0	10.2	Aboa (270)
184 (781)	85.017°S, 169.142°E	-14.7	2	100	5.2	Amundsen-Scott South Pole (560)
185 (782)	83.927°S, 159.081°E	-15.4	1.1	80	13.6	Amundsen-Scott South Pole (680)
186 (784)	75.807°S, 155.672°E	-15.1	4.4	20	21.4	Mario Zucchelli (270)
187 (785)	69.881°S, 64.667°E	-13.4	0.9	0	7.2	Mawson (260)
188 (786)	85.663°S, 176.21°E	-19.2	0.9	0	6.3	Amundsen-Scott South Pole (480)
189 (787)	72.159°S, 4.797°E	-16.4	2.8	0	6.7	Troll (80)
190 (788)	69.027°S, 45.87°E	-14.2	1.6	0	105	Molodezhnaya (150)
191 (788)	68.525°S, 51.467°E	-13.2	0.9	0	18.2	Mountain Evening (240)
192 (789)	72.996°S, 61.436°E	-14.3	0.4	50	34.4	Druzhnaya IV (570)
193 (790)	72.424°S, 36.238°E	-18.6	0.6	80	83.6	Syowa (400)
194 (793)	72.183°S, 24.084°E	-15.4	0.5	0	9.8	Princess Elisabeth Antarctica (40)
195 (795)	72.327°S, 16.089°E	-16.3	1.6	40	39.5	Novolazarevskaya (230)
196 (797)	83.88°S, 159.126°E	-14.8	1.2	80	29	Amundsen-Scott South Pole (680)
197 (801)	74.536°S, -10.033°E	-12	1.4	0	12.9	Aboa (200)
198 (801)	84.401°S, 161.415°E	-15.1	0.7	50	50.4	Amundsen-Scott South Pole (630)
199 (803)	84.827°S, -116.136°E	-14.5	1.8	40	4.8	Amundsen-Scott South Pole (580)
200 (805)	75.197°S, -12.141°E	-13.8	1.4	0	5.2	Wasa (240)
201 (806)	72.655°S, 24.2°E	-18.3	1	10	4.2	Princess Elisabeth Antarctica (80)
202 (807)	71.026°S, 65.475°E	-11	0.3	30	16	Druzhnaya IV (340)
203 (808)	73.042°S, -6.176°E	-14.7	2	0	206.9	SANAE IV (190)
204 (809)	72.54°S, 31.06°E	-11.6	2.1	90	9.7	Princess Elisabeth Antarctica (270)
205 (811)	71.398°S, 36.196°E	-12.6	1.7	100	70.9	Syowa (300)
206 (812)	72.337°S, 160.009°E	-15	0.6	0	7.6	Jang Bogo (290)
207 (814)	84.294°S, 161.35°E	-12.9	0.7	70	11.2	Amundsen-Scott South Pole (640)
208 (822)	75.807°S, 156.106°E	-15.7	3.9	0	4.7	Mario Zucchelli (260)
209 (822)	72.754°S, 31.794°E	-16.7	1.4	40	11	Princess Elisabeth Antarctica (300)
210 (823)	72.398°S, -5.592°E	-11.6	1.1	0	4.8	SANAE IV (120)
211 (825)	85.999°S, -125.317°E	-16.3	1.4	70	6.1	Amundsen-Scott South Pole (450)
212 (825)	69.718°S, 64.825°E	-13.3	0.9	0	52.8	Mawson (250)
213 (827)	72.379°S, 27.534°E	-15.7	1.4	30	5	Princess Elisabeth Antarctica (150)
214 (828)	68.628°S, 52.196°E	-15.8	3.7	0	8.4	Mountain Evening (270)
215 (828)	85.407°S, -178.524°E	-16.8	1.9	70	11.4	Amundsen-Scott South Pole (510)
216 (829)	84.744°S, -116.263°E	-11.6	1.9	50	7.4	Amundsen-Scott South Pole (590)
217 (831)	71.955°S, 9.779°E	-13.6	1	20	4.1	Maitri (150)
218 (833)	71.147°S, 65.783°E	-10.7	0.7	30	5.2	Druzhnaya IV (330)
219 (834)	72.085°S, 16.039°E	-14.1	1.5	50	28.6	Novolazarevskaya (210)
220 (834)	74.091°S, -5.776°E	-12.5	1.1	70	12.7	Aboa (270)
221 (834)	86.592°S, -165.275°E	-18.6	0.5	0	7.9	Amundsen-Scott South Pole (380)
222 (835)	73.396°S, -3.596°E	-12.8	1.7	0	10.8	SANAE IV (190)
223 (835)	69.911°S, 64.55°E	-13.7	1.8	0	6	Mawson (270)
224 (835)	84.558°S, 162.562°E	-14.1	1.1	100	58.8	Amundsen-Scott South Pole (610)
225 (836)	72.069°S, 6.875°E	-17.4	0.9	0	4.7	Troll (150)
226 (838)	85.943°S, -72.175°E	-14.1	1.3	0	39.8	Amundsen-Scott South Pole (450)
227 (838)	71.28°S, 35.08°E	-10.2	4.2	40	4.6	Syowa (310)
228 (841)	73.744°S, -4.553°E	-15.4	1.7	0	16.7	SANAE IV (240)
229 (843)	73.297°S, -2.047°E	-16.4	1.3	0	14.7	SANAE IV (180)
230 (845)	84.271°S, 160.016°E	-16.1	1.4	70	7.4	Amundsen-Scott South Pole (640)
231 (845)	86.018°S, -126.599°E	-10.5	1.7	80	19.5	Amundsen-Scott South Pole (440)
232 (847)	86.744°S, -144.962°E	-17	2	20	6.9	Amundsen-Scott South Pole (360)
233 (848)	76.55°S, 159.213°E	-14.5	0.4	20	13.4	McMurdo (230)
234 (848)	86.189°S, -131.659°E	-16	1.1	30	4.4	Amundsen-Scott South Pole (430)
235 (849)	85.72°S, 170.436°E	-17.8	0.6	10	38.5	Amundsen-Scott South Pole (480)
236 (850)	71.784°S, 36.257°E	-15	3	120	216.7	Syowa (330)
237 (850)	72.226°S, 25.104°E	-17.4	1.4	0	16.5	Princess Elisabeth Antarctica (70)
238 (851)	85.678°S, -60.855°E	-15.2	0.6	0	66.6	Amundsen-Scott South Pole (480)
239 (851)	72.17°S, 159.972°E	-13.8	0.9	0	20.8	Jang Bogo (310)
240 (853)	72.357°S, 35.566°E	-16	1.4	120	1013.8	Syowa (400)
241 (853)	81.416°S, -18.107°E	-12.5	0.6	0	5.9	Belgrano II (510)
242 (853)	70.737°S, 64.32°E	-12.9	0.4	0	5.8	Mawson (350)
243 (857)	72.632°S, 1.055°E	-16.8	1.7	0	15.8	Troll (90)
244 (858)	72.066°S, 14.442°E	-16	1.4	10	22.6	Novolazarevskaya (170)
245 (858)	71.994°S, 12.476°E	-19.5	1.7	0	11.5	Novolazarevskaya (140)
246 (861)	82.732°S, 154.621°E	-13.8	0.4	30	31.4	McMurdo (590)
247 (864)	68.292°S, 52.661°E	-14.3	0.8	0	53.8	Mountain Evening (280)
248 (866)	73.2°S, 161.432°E	-14.5	1.2	0	21	Jang Bogo (180)
249 (868)	73.378°S, 162.159°E	-15.2	2.5	0	4.2	Jang Bogo (150)
250 (869)	72.167°S, 8.08°E	-13.2	1	20	7	Troll (190)
251 (869)	86.864°S, -150.046°E	-16.4	0.6	10	13.2	Amundsen-Scott South Pole (350)
252 (873)	85.142°S, 172.212°E	-18.6	0.5	10	4.8	Amundsen-Scott South Pole (540)
253 (874)	85.424°S, -175.581°E	-12.9	2.5	120	41.4	Amundsen-Scott South Pole (510)
254 (878)	79.251°S, 156.049°E	-14.3	4	60	6.1	McMurdo (280)
255 (878)	85.711°S, 179.256°E	-18.3	1.4	30	55.7	Amundsen-Scott South Pole (480)
256 (879)	74.469°S, -8.22°E	-15.1	1.7	0	13.9	Aboa (230)
257 (879)	84.288°S, 161.683°E	-14.7	0.8	0	6.7	Amundsen-Scott South Pole (640)
258 (880)	72.242°S, 24.114°E	-16.1	1.6	0	13.5	Princess Elisabeth Antarctica (40)
259 (880)	86.932°S, -148.711°E	-17.7	2.4	0	8.3	Amundsen-Scott South Pole (340)
260 (882)	85.173°S, -94.657°E	-17.6	1.7	10	45.8	Amundsen-Scott South Pole (540)
261 (883)	82.559°S, 154.879°E	-13.3	0.7	0	6	McMurdo (570)
262 (887)	82.536°S, 155.06°E	-12.7	1.3	70	8.2	McMurdo (570)
263 (887)	83.358°S, 159.28°E	-13.7	1.2	10	7.4	McMurdo (630)
264 (888)	71.924°S, 11.272°E	-13.9	1.2	0	18.4	Novolazarevskaya (130)
265 (888)	73.335°S, 161.723°E	-16.6	0.7	0	27.6	Jang Bogo (160)
266 (889)	86.486°S, -140.124°E	-18	2.5	30	30.1	Amundsen-Scott South Pole (390)
267 (889)	81.631°S, 154.968°E	-11.3	3.3	30	6.8	McMurdo (480)
268 (891)	85.343°S, 164.885°E	-13.3	2.4	120	95	Amundsen-Scott South Pole (520)
269 (893)	70.276°S, 64.81°E	-13.4	0.5	0	9.4	Mawson (310)
270 (894)	84.957°S, -67.47°E	-12.8	1	0	20.9	Amundsen-Scott South Pole (560)
271 (894)	71.881°S, 11.361°E	-15.1	1.5	0	6.3	Novolazarevskaya (120)
272 (895)	72.351°S, 31.165°E	-13.2	1.6	20	11.8	Princess Elisabeth Antarctica (270)
273 (896)	86.444°S, -147.481°E	-12.6	2.2	10	5.8	Amundsen-Scott South Pole (400)
274 (898)	70.438°S, 63.735°E	-15	1.1	30	52.5	Mawson (320)
275 (898)	78.185°S, 159.828°E	-16.2	2.9	0	4.7	McMurdo (160)
276 (898)	71.713°S, 35.178°E	-11.6	1.1	100	114.6	Syowa (340)
277 (898)	72.353°S, 27.775°E	-14.7	1	30	5.4	Princess Elisabeth Antarctica (160)
278 (900)	85.338°S, -70.304°E	-12.9	2.2	20	82.9	Amundsen-Scott South Pole (520)
279 (901)	85.735°S, -88.645°E	-16.6	1.3	0	41.5	Amundsen-Scott South Pole (480)
280 (902)	72.359°S, 27.652°E	-15.7	1	10	9.5	Princess Elisabeth Antarctica (150)
281 (902)	84.161°S, 163.216°E	-12.9	0.5	10	4.5	Amundsen-Scott South Pole (650)
282 (905)	73.597°S, -3.778°E	-16.6	1.7	10	67.5	SANAE IV (220)
283 (906)	84.189°S, 157.298°E	-16.4	0.8	10	9.4	Amundsen-Scott South Pole (650)
284 (907)	83.756°S, 159.779°E	-13.2	1.4	70	12	McMurdo (670)
285 (907)	86.623°S, -146.649°E	-11.6	3	110	21.5	Amundsen-Scott South Pole (380)
286 (908)	73.224°S, -2.199°E	-15.7	2.2	0	18.1	SANAE IV (170)
287 (912)	72.777°S, 74.645°E	-11.8	0.7	0	11.3	Druzhnaya IV (340)
288 (913)	76.704°S, 155.986°E	-17.4	1.9	20	9.9	McMurdo (290)
289 (914)	84.849°S, -115.451°E	-15.7	0.7	30	4.9	Amundsen-Scott South Pole (580)
290 (915)	85.695°S, -87.733°E	-15.7	1.6	0	42.7	Amundsen-Scott South Pole (480)
291 (915)	84.324°S, 162.301°E	-15.1	0.5	0	4.6	Amundsen-Scott South Pole (630)
292 (915)	70.681°S, 64.296°E	-13.1	0.5	20	30.5	Mawson (350)
293 (917)	70.888°S, 65.101°E	-13	0.6	0	6.4	Druzhnaya IV (350)
294 (917)	85.938°S, -126.903°E	-13.2	0.7	80	5.3	Amundsen-Scott South Pole (450)
295 (918)	84.944°S, -64.88°E	-14.4	4.9	0	4.1	Amundsen-Scott South Pole (560)
296 (921)	87.041°S, -139.252°E	-19.3	2.2	10	8.8	Amundsen-Scott South Pole (330)
297 (921)	74.38°S, -7.165°E	-16.7	2	0	4.3	Aboa (250)
298 (925)	72.754°S, -6.703°E	-11.9	1.6	0	166.6	SANAE IV (180)
299 (928)	71.729°S, 35.519°E	-11.5	0.7	100	7.2	Syowa (340)
300 (929)	72.039°S, 36.048°E	-16.4	2.2	50	9.3	Syowa (360)
301 (931)	85.343°S, 166.635°E	-15.9	1.1	10	4.6	Amundsen-Scott South Pole (520)
302 (932)	70.653°S, 64.41°E	-12.3	0.6	10	23.4	Mawson (350)
303 (932)	71.924°S, 34.836°E	-12.9	0.5	100	67.8	Syowa (370)
304 (937)	68.211°S, 52.129°E	-13.4	1.6	0	59.6	Mountain Evening (260)
305 (938)	86.437°S, -151.661°E	-14.7	1.9	50	7.7	Amundsen-Scott South Pole (400)
306 (940)	72.444°S, 24.352°E	-18.1	0.5	0	13.5	Princess Elisabeth Antarctica (60)
307 (941)	71.429°S, 36.962°E	-13.8	1.1	40	88.3	Syowa (290)
308 (943)	77.715°S, -86.632°E	-13.2	1.2	0	4	Belgrano II (1190)
309 (943)	75.962°S, 159.094°E	-12.8	4	10	4.5	Mario Zucchelli (200)
310 (945)	79.811°S, 154.771°E	-13.6	5.4	110	11.1	McMurdo (340)
311 (945)	73.228°S, 161.3°E	-15.1	0.6	0	26.6	Jang Bogo (180)
312 (945)	84.324°S, 161.854°E	-15.4	0.8	0	5.7	Amundsen-Scott South Pole (630)
313 (947)	72.868°S, 75.124°E	-13.1	0.8	0	21.8	Druzhnaya IV (350)
314 (949)	79.533°S, -85.372°E	-10.1	0.8	60	4.9	Belgrano II (1090)
315 (950)	71.477°S, 35.951°E	-12.4	4	80	25.4	Syowa (310)
316 (950)	72.942°S, 75.103°E	-13.9	1.1	0	6.1	Druzhnaya IV (360)
317 (953)	71.208°S, 65.092°E	-12.6	0.8	0	7	Druzhnaya IV (360)
318 (954)	72.04°S, 11.929°E	-18.8	1.6	0	4.9	Novolazarevskaya (140)
319 (954)	68.51°S, 50.685°E	-10.5	1.3	20	7.4	Mountain Evening (210)
320 (954)	87.313°S, -149.709°E	-17.6	2.8	100	11.4	Amundsen-Scott South Pole (300)
321 (956)	86.751°S, -152.86°E	-13.6	2.6	90	5.6	Amundsen-Scott South Pole (360)
322 (956)	71.979°S, 35.628°E	-14.5	1.5	120	6.2	Syowa (360)
323 (957)	83.977°S, 158.905°E	-17	1.1	70	5	Amundsen-Scott South Pole (670)
324 (957)	72.135°S, 14.401°E	-17	1.7	0	9.5	Novolazarevskaya (180)
325 (959)	73.63°S, -5.222°E	-14.8	2	0	6.7	SANAE IV (230)
326 (960)	83.62°S, 160.342°E	-13.6	1.7	90	11.9	McMurdo (650)
327 (964)	85.929°S, -67.759°E	-15.4	1.4	0	14.4	Amundsen-Scott South Pole (450)
328 (965)	72.373°S, 3.983°E	-17.4	1.3	0	20.7	Troll (60)
329 (967)	85.092°S, -65.33°E	-13.6	1.4	0	17.7	Amundsen-Scott South Pole (550)
330 (968)	71.237°S, 35.935°E	-10.9	1	100	4.9	Syowa (280)
331 (971)	70.914°S, 35.772°E	-11.7	2	30	24.6	Syowa (260)
332 (973)	83.143°S, 157.548°E	-7.7	1.1	70	13	McMurdo (610)
333 (973)	70.812°S, 63.196°E	-17.9	1.3	0	14.8	Mawson (360)
334 (974)	84.319°S, 159.817°E	-17	1.5	0	18.8	Amundsen-Scott South Pole (630)
335 (975)	85.866°S, -71.24°E	-13.8	1.4	0	34	Amundsen-Scott South Pole (460)
336 (975)	85.384°S, 172.99°E	-17.2	1.4	10	8.5	Amundsen-Scott South Pole (520)
337 (980)	72.815°S, 75.038°E	-13.1	2.2	0	5.8	Druzhnaya IV (350)
338 (983)	72.076°S, 4.925°E	-18.1	2.4	0	7.2	Troll (80)
339 (984)	75.119°S, -12.881°E	-11.5	0.9	0	6.4	Wasa (230)
340 (984)	86.183°S, -124.12°E	-16.4	5.7	50	11.8	Amundsen-Scott South Pole (430)
341 (985)	70.227°S, 65.103°E	-11.3	0.6	0	12.7	Mawson (310)
342 (985)	71.161°S, 65.905°E	-10	0.6	30	5.4	Druzhnaya IV (330)
343 (988)	74.034°S, -5.647°E	-12.4	1.7	10	14.7	Aboa (270)
344 (988)	84.145°S, 162.762°E	-11.6	0.6	70	13.1	Amundsen-Scott South Pole (650)
345 (991)	72.133°S, 9.991°E	-16.1	1	0	23.9	Maitri (160)
346 (991)	71.505°S, 36.714°E	-13.2	2.9	80	20.8	Syowa (300)
347 (992)	69.97°S, 64.505°E	-14.4	3.5	0	5.7	Mawson (270)
348 (993)	72.71°S, 74.889°E	-11.7	1.4	60	11.7	Druzhnaya IV (330)
349 (995)	68.187°S, 50.297°E	-10.3	1	0	8.2	Mountain Evening (180)
350 (996)	85.148°S, -70.233°E	-13.2	2.1	0	6.8	Amundsen-Scott South Pole (540)
351 (996)	69.979°S, 63.946°E	-15.8	2.6	0	75.1	Mawson (270)
352 (997)	73.73°S, -4.292°E	-17.1	1.3	0	79.1	SANAE IV (230)
353 (997)	85.453°S, -123.307°E	-14.8	2.2	0	4.3	Amundsen-Scott South Pole (510)
354 (998)	73.35°S, -3.185°E	-14.2	1.1	0	4.9	SANAE IV (190)
355 (999)	73.655°S, -4.968°E	-14.7	2.3	0	5.1	SANAE IV (230)
356 (1000)	71.99°S, 35.449°E	-13.2	0.7	130	5.4	Syowa (370)
357 (1000)	85.778°S, -69.064°E	-14.8	2.2	0	4.3	Amundsen-Scott South Pole (470)
358 (1001)	69.99°S, 63.476°E	-16.3	1.3	0	11.1	Mawson (270)
359 (1001)	83.083°S, 156.101°E	-11.4	1	50	5.6	McMurdo (610)
360 (1003)	83.335°S, 164.332°E	-14.2	0.4	10	5.2	Scott Base (610)
361 (1003)	82.353°S, 155.739°E	-13.9	0.6	0	13.7	McMurdo (540)
362 (1003)	83.368°S, 163.165°E	-14.8	1.5	0	10.4	McMurdo (620)
363 (1009)	85.579°S, -66.783°E	-14.4	2	0	25.1	Amundsen-Scott South Pole (490)
364 (1009)	86.058°S, -66.47°E	-16	1.8	0	12.8	Amundsen-Scott South Pole (440)
365 (1010)	72.57°S, -6.228°E	-12	2.5	0	11.9	SANAE IV (150)
366 (1011)	85.396°S, 176.434°E	-19.2	1.5	10	13.8	Amundsen-Scott South Pole (510)
367 (1012)	77.819°S, -86.329°E	-13.5	1	30	4.7	Belgrano II (1180)
368 (1013)	72.765°S, 75.364°E	-12.6	3.1	100	12.7	Druzhnaya IV (340)
369 (1014)	71.466°S, 35.108°E	-11.5	2.4	40	20.2	Syowa (320)
370 (1016)	77.006°S, 159.746°E	-14.7	0.6	0	9.8	McMurdo (190)
371 (1016)	86.249°S, -67.981°E	-16	2	0	21.2	Amundsen-Scott South Pole (420)
372 (1016)	72.867°S, -6.219°E	-14.8	3.3	0	5.9	SANAE IV (180)
373 (1017)	85.303°S, -119.604°E	-14.4	1.6	0	14.5	Amundsen-Scott South Pole (520)
374 (1019)	71.137°S, 64.783°E	-13.4	0.4	60	41	Druzhnaya IV (370)
375 (1022)	86.724°S, -153.559°E	-14.7	2.2	60	25.6	Amundsen-Scott South Pole (370)
376 (1023)	70.451°S, 63.407°E	-17.9	1.5	0	15.4	Mawson (320)
377 (1026)	83.329°S, 163.653°E	-13.7	1.8	0	4.9	McMurdo (610)
378 (1029)	79.452°S, -85.554°E	-13.2	1.3	0	11.1	Belgrano II (1090)
379 (1030)	68.386°S, 51.487°E	-12.9	1.8	0	30.6	Mountain Evening (240)
380 (1030)	71.212°S, 35.886°E	-11.2	1.3	40	8.5	Syowa (280)
381 (1032)	83.391°S, 162.305°E	-16.7	1.2	10	4.2	McMurdo (620)
382 (1033)	70.538°S, 65.22°E	-12.2	2.1	0	5.7	Druzhnaya IV (330)
383 (1033)	72.391°S, 24.526°E	-18.6	1	0	4.3	Princess Elisabeth Antarctica (60)
384 (1034)	70.351°S, 63.844°E	-15.3	1.2	0	24.5	Mawson (310)
385 (1035)	76.984°S, 159.821°E	-14.6	1	0	4.8	McMurdo (190)
386 (1035)	71.862°S, 160.438°E	-11.9	0.8	0	4	Jang Bogo (330)
387 (1035)	72.673°S, -6.111°E	-13.5	3.1	0	6.6	SANAE IV (160)
388 (1037)	82.29°S, 154.825°E	-13.1	0.7	10	17.6	McMurdo (540)
389 (1038)	74.096°S, -8.076°E	-12.5	1.7	0	5.7	Aboa (210)
390 (1039)	72.098°S, 35.401°E	-14.1	1.6	120	4.5	Syowa (380)
391 (1042)	70.949°S, 35.64°E	-11.5	2.1	30	8.2	Syowa (260)
392 (1044)	70.569°S, 64.426°E	-12.8	1	0	22.8	Mawson (340)
393 (1045)	73.266°S, -3.312°E	-14.2	1.7	0	36.6	SANAE IV (180)
394 (1045)	70.742°S, 64.177°E	-14.1	0.6	0	15.8	Mawson (350)
395 (1046)	80.066°S, 153.297°E	-15.4	5.9	50	7.3	McMurdo (380)
396 (1046)	85.683°S, -176.664°E	-18	2.2	40	4.5	Amundsen-Scott South Pole (480)
397 (1046)	74.601°S, -6.505°E	-18.6	1.5	0	8.5	Aboa (280)
398 (1048)	77.811°S, -86.761°E	-13.5	1.1	0	11.3	Belgrano II (1190)
399 (1048)	69.878°S, 64.951°E	-12	0.9	0	21.2	Mawson (270)
400 (1050)	79.119°S, 156.968°E	-13	4.1	10	5.9	McMurdo (260)
401 (1051)	73.457°S, 162.376°E	-14.5	0.6	0	4.1	Jang Bogo (140)
402 (1051)	86.471°S, -146.671°E	-13.8	1.4	10	4.2	Amundsen-Scott South Pole (390)
403 (1055)	77.169°S, 158.292°E	-17.7	0.3	0	13.9	McMurdo (220)
404 (1056)	71.013°S, 64.759°E	-13.2	0.7	0	11.3	Druzhnaya IV (360)
405 (1059)	72.772°S, 31.098°E	-16.8	0.9	10	13.6	Princess Elisabeth Antarctica (280)
406 (1059)	70.237°S, 63.093°E	-17.7	0.5	0	16.8	Mawson (290)
407 (1059)	69.667°S, 65.122°E	-12.4	1.1	0	6.6	Mawson (250)
408 (1060)	85.198°S, -69.752°E	-13.5	1.9	0	18.2	Amundsen-Scott South Pole (540)
409 (1060)	71.303°S, 64.401°E	-14.2	0.8	0	65.3	Druzhnaya IV (390)
410 (1062)	85.504°S, -89.658°E	-16	2.4	0	21.2	Amundsen-Scott South Pole (500)
411 (1064)	71.266°S, 65.102°E	-12.5	0.5	0	6.1	Druzhnaya IV (360)
412 (1065)	73.124°S, 61.901°E	-12.6	0.7	0	8.7	Druzhnaya IV (560)
413 (1066)	66.714°S, 54.765°E	-12.7	3.2	0	12.7	Mawson (360)
414 (1067)	84.215°S, 162.647°E	-14.4	0.3	0	15.4	Amundsen-Scott South Pole (650)
415 (1067)	84.608°S, 162.175°E	-16.3	1.5	0	17.4	Amundsen-Scott South Pole (600)
416 (1068)	70.486°S, 64.725°E	-12.8	1	0	22.5	Mawson (330)
417 (1069)	72.256°S, 36.286°E	-18	0.9	10	10.3	Syowa (380)
418 (1070)	73.1°S, -5.985°E	-15.1	3.1	0	8.5	SANAE IV (190)
419 (1071)	71.527°S, 35.899°E	-12.3	4	50	4.1	Syowa (310)
420 (1074)	71.111°S, 35.982°E	-12	3	20	4	Syowa (270)
421 (1076)	85.786°S, -176.846°E	-18.3	2.3	20	7.1	Amundsen-Scott South Pole (470)
422 (1077)	72.064°S, 9.991°E	-16.1	0.8	0	7.8	Maitri (160)
423 (1078)	86.571°S, -162.383°E	-14.5	2.4	80	4.1	Amundsen-Scott South Pole (380)
424 (1078)	70.008°S, 64.256°E	-15.1	1.5	0	5.6	Mawson (270)
425 (1079)	70.145°S, 64.293°E	-14.4	1.1	0	10.8	Mawson (290)
426 (1081)	85.733°S, 169.913°E	-17.3	2.2	0	4.8	Amundsen-Scott South Pole (480)
427 (1083)	70.332°S, 64.292°E	-14.1	1.2	0	18	Mawson (310)
428 (1084)	72.719°S, 35.076°E	-17.9	4.7	80	7.9	Princess Elisabeth Antarctica (410)
429 (1084)	68.42°S, 50.94°E	-11.6	1.2	0	15.6	Mountain Evening (220)
430 (1084)	69.601°S, 43.413°E	-12.2	1.6	0	30.2	Syowa (170)
431 (1085)	73.433°S, 62.469°E	-11.5	0.4	110	9.3	Druzhnaya IV (570)
432 (1086)	81.443°S, -17.751°E	-13.5	0.9	0	16.3	Belgrano II (520)
433 (1087)	86.565°S, -151.947°E	-11.6	1.7	100	22.3	Amundsen-Scott South Pole (380)
434 (1087)	72.53°S, 160.593°E	-13.2	1.5	0	4.7	Jang Bogo (260)
435 (1087)	80.607°S, -21.383°E	-12.5	0.8	0	6.7	Belgrano II (410)
436 (1088)	74.473°S, -6.502°E	-19.3	1.9	0	17	Aboa (270)
437 (1092)	72.487°S, 160.146°E	-16.6	1	0	9.4	Jang Bogo (270)
438 (1093)	72.23°S, 27.214°E	-13.4	0.5	0	6.2	Princess Elisabeth Antarctica (140)
439 (1096)	69.259°S, 45.903°E	-15.7	1.3	0	6.3	Molodezhnaya (180)
440 (1096)	83.404°S, 157.714°E	-10.3	0.8	100	11	McMurdo (640)
441 (1097)	69.864°S, 64.371°E	-14.2	1.6	0	5.7	Mawson (260)
442 (1099)	72.586°S, -6.81°E	-10.8	0.9	0	16.9	SANAE IV (170)
443 (1099)	68.591°S, 50.346°E	-10.3	0.7	0	9	Mountain Evening (200)
444 (1102)	84.727°S, -114.607°E	-12.5	1.6	50	9.8	Amundsen-Scott South Pole (590)
445 (1102)	71.174°S, 35.629°E	-11.6	3.1	10	10.3	Syowa (280)
446 (1103)	72.545°S, -6.445°E	-11.3	1.8	0	11.6	SANAE IV (160)
447 (1105)	83.237°S, 155.782°E	-14.8	1.4	0	5.9	McMurdo (630)
448 (1105)	85.578°S, -177.65°E	-15.8	3.4	110	12.1	Amundsen-Scott South Pole (490)
449 (1106)	73.685°S, -3.893°E	-17.9	2.4	0	5.4	SANAE IV (230)
450 (1109)	81.539°S, -17.432°E	-13.7	0.6	0	26.4	Belgrano II (530)
451 (1115)	70.207°S, 64.598°E	-12.9	0.6	0	11.2	Mawson (300)
452 (1118)	85.234°S, 166.276°E	-15.7	1.9	40	4.2	Amundsen-Scott South Pole (530)
453 (1118)	86.544°S, -152.496°E	-12.9	1.7	10	9.8	Amundsen-Scott South Pole (390)
454 (1118)	67.904°S, 51.908°E	-11.9	1.1	0	8.7	Mountain Evening (240)
455 (1122)	71.957°S, 35.039°E	-13.2	1.6	50	6.2	Syowa (370)
456 (1122)	70.547°S, 63.582°E	-16.9	1.2	0	5.6	Mawson (330)
457 (1123)	72.012°S, 35.047°E	-13.1	1.2	80	13.8	Syowa (380)
458 (1124)	85.948°S, -70.511°E	-14.8	1.2	0	18.2	Amundsen-Scott South Pole (450)
459 (1128)	71.798°S, 34.795°E	-12.7	1.8	0	7.3	Syowa (360)
460 (1128)	72.495°S, 74.862°E	-12.2	1	0	6.8	Druzhnaya IV (310)
461 (1129)	72.301°S, 31.043°E	-12.9	1.4	0	4	Princess Elisabeth Antarctica (270)
462 (1129)	72.995°S, 74.904°E	-13.4	1.5	20	10.9	Druzhnaya IV (360)
463 (1130)	66.747°S, 54.621°E	-13.2	2.4	0	7.2	Mawson (370)
464 (1132)	72.73°S, -7.067°E	-11.2	0.8	0	14	SANAE IV (190)
465 (1133)	70.351°S, 63.511°E	-17.1	1.7	0	40.8	Mawson (310)
466 (1134)	86.793°S, -159.323°E	-17.7	2	0	6.3	Amundsen-Scott South Pole (360)
467 (1135)	80.636°S, -20.683°E	-12.6	1.1	0	10.7	Belgrano II (420)
468 (1136)	72.647°S, -6.843°E	-10.6	1.2	0	30.9	SANAE IV (180)
469 (1138)	71.65°S, 34.855°E	-11.3	2.4	40	4.9	Syowa (340)
470 (1140)	71.281°S, 36.347°E	-13.1	2.3	0	5.6	Syowa (280)
471 (1140)	68.243°S, 57.003°E	-11.7	0.7	0	5.4	Mawson (260)
472 (1143)	84.293°S, 167.733°E	-17.3	1.6	0	4.8	Amundsen-Scott South Pole (640)
473 (1144)	84.174°S, -86.174°E	-14.8	2.6	0	15.1	Amundsen-Scott South Pole (650)
474 (1147)	72.744°S, 160.775°E	-13.5	1.6	0	6.5	Jang Bogo (240)
475 (1147)	83.198°S, -40.362°E	-12.2	1.4	0	4.1	Belgrano II (600)
476 (1148)	68.547°S, 50.824°E	-12.2	0.7	0	7.8	Mountain Evening (220)
477 (1148)	68.578°S, 50.957°E	-12.2	1.8	0	13.8	Mountain Evening (220)
478 (1149)	72.47°S, 74.476°E	-11.5	0.9	0	14.4	Druzhnaya IV (310)
479 (1152)	67.85°S, 52.019°E	-11.5	1.2	0	14.5	Mountain Evening (250)
480 (1152)	73.461°S, 62.905°E	-11	0.9	120	4.2	Druzhnaya IV (560)
481 (1153)	84.638°S, 161.504°E	-16.9	2.3	10	5.1	Amundsen-Scott South Pole (600)
482 (1154)	68.415°S, 52.554°E	-14.9	1.5	0	102.6	Mountain Evening (280)
483 (1155)	68.492°S, 50.956°E	-11.8	1.2	0	8.6	Mountain Evening (220)
484 (1155)	71.947°S, 10.404°E	-15	0.5	0	13.2	Maitri (140)
485 (1156)	67.889°S, 53.754°E	-13.5	1.8	0	8.8	Mountain Evening (320)
486 (1157)	72.345°S, 160.156°E	-13.6	0.9	0	18.6	Jang Bogo (290)
487 (1158)	85.64°S, -67.284°E	-14.5	2.2	0	4	Amundsen-Scott South Pole (490)
488 (1160)	71.261°S, 36.503°E	-13.1	0.9	0	42.1	Syowa (280)
489 (1161)	85.825°S, -69.067°E	-15.1	1.9	0	7.9	Amundsen-Scott South Pole (470)
490 (1165)	77.88°S, -86.324°E	-13.8	0.9	0	20.2	Belgrano II (1170)
491 (1166)	75.252°S, 63.574°E	-15	1.1	110	4.6	Kunlun (660)
492 (1166)	71.236°S, 36.643°E	-13.5	1.4	0	5.9	Syowa (270)
493 (1169)	82.359°S, 155.212°E	-15.2	0.7	0	23.3	McMurdo (550)
494 (1173)	77.779°S, -86.505°E	-13.1	1.2	10	19.4	Belgrano II (1180)
495 (1174)	80.127°S, 153.083°E	-15.1	4.2	10	4.3	McMurdo (380)
496 (1177)	68.242°S, 50.58°E	-10.7	0.9	0	4.4	Mountain Evening (200)
497 (1177)	85.318°S, -68.541°E	-13.8	1.6	0	23.3	Amundsen-Scott South Pole (520)
498 (1178)	83.386°S, 157.186°E	-14.7	1	0	5.5	McMurdo (640)
499 (1180)	71.88°S, 35.179°E	-13.1	1.6	30	7	Syowa (360)
500 (1182)	81.553°S, -26.147°E	-10.9	1.1	10	7.4	Belgrano II (440)
501 (1185)	72.656°S, -7.157°E	-10.3	0.8	0	4.5	SANAE IV (180)
502 (1186)	75.201°S, 63.455°E	-15.8	0.8	20	8.3	Kunlun (660)
503 (1187)	83.926°S, -40.576°E	-13.2	0.4	0	15.2	Amundsen-Scott South Pole (680)
504 (1187)	73.41°S, -2.886°E	-15.4	1.1	0	9.8	SANAE IV (190)
505 (1188)	70.053°S, 63.581°E	-16.1	4	0	5.7	Mawson (270)
506 (1189)	78.244°S, -86.34°E	-16.4	1	20	25.2	Belgrano II (1160)
507 (1191)	83.409°S, 162.609°E	-16.5	2.2	0	15.5	McMurdo (620)
508 (1193)	83.702°S, 163.02°E	-13.8	1.3	0	9.8	McMurdo (660)
509 (1198)	67.872°S, 52.708°E	-11	1.4	0	4.4	Mountain Evening (280)
510 (1201)	80.209°S, 153.468°E	-14.8	4.9	30	4.9	McMurdo (380)
511 (1201)	68.376°S, 51.396°E	-12.7	2.5	0	4.7	Mountain Evening (230)
512 (1204)	84.153°S, -86.755°E	-15.7	0.5	0	7.6	Amundsen-Scott South Pole (650)
513 (1204)	75.812°S, 157.925°E	-14.6	0.7	0	4.3	Mario Zucchelli (220)
514 (1205)	72.287°S, 34.882°E	-15.5	2.7	40	4.4	Princess Elisabeth Antarctica (400)
515 (1206)	71.205°S, 36.785°E	-13.4	1.3	0	9	Syowa (270)
516 (1206)	70.819°S, 35.492°E	-11.3	1	0	8.8	Syowa (260)
517 (1206)	72.578°S, -7.012°E	-10.4	0.7	0	8.9	SANAE IV (180)
518 (1210)	72.577°S, 62.664°E	-13.9	0.9	0	10.9	Druzhnaya IV (510)
519 (1211)	83.425°S, 163.128°E	-15.7	1.4	10	4	McMurdo (630)
520 (1214)	69.581°S, 65.064°E	-12.3	1.1	0	6.3	Mawson (240)
521 (1220)	77.27°S, -127.042°E	-12	1.6	90	44.8	Amundsen-Scott South Pole (1420)
522 (1221)	86.039°S, -68.229°E	-15.4	2	0	8.9	Amundsen-Scott South Pole (440)
523 (1223)	85.663°S, -63.361°E	-15.7	0.9	0	24.6	Amundsen-Scott South Pole (480)
524 (1224)	83.858°S, 165.657°E	-14.5	1.1	0	19.2	Scott Base (670)
525 (1224)	72.911°S, 61.385°E	-15.1	0.5	10	16.2	Druzhnaya IV (560)
526 (1227)	69.831°S, 64.109°E	-15.3	0.6	0	14.2	Mawson (250)
527 (1228)	69.793°S, 64.256°E	-14.9	0.6	0	9.6	Mawson (250)
528 (1228)	70.998°S, 64.685°E	-13.3	0.7	0	4.2	Druzhnaya IV (370)
529 (1229)	71.42°S, 65.664°E	-10.5	0.5	0	6.4	Druzhnaya IV (350)
530 (1230)	86.011°S, -69.21°E	-15.1	1.6	0	10.4	Amundsen-Scott South Pole (450)
531 (1232)	76.044°S, 159.999°E	-14.1	1.1	0	5.7	Mario Zucchelli (190)
532 (1236)	71.194°S, 36.303°E	-12.7	0.9	0	4.3	Syowa (270)
533 (1236)	71.681°S, 37.209°E	-16.1	0.6	0	21	Syowa (310)
534 (1238)	70.168°S, 63.762°E	-15.8	3.8	0	12.7	Mawson (290)
535 (1242)	71.423°S, 64.543°E	-13.4	2	0	4	Druzhnaya IV (390)
536 (1244)	71.734°S, 37.122°E	-16.4	0.9	0	27.1	Syowa (320)
537 (1246)	72.629°S, 62.62°E	-13.5	0.5	0	8.1	Druzhnaya IV (510)
538 (1246)	77.615°S, -86.819°E	-11.8	1.5	20	4.1	Belgrano II (1200)
539 (1250)	68.642°S, 50.802°E	-11.9	1.4	0	6	Mountain Evening (220)
540 (1250)	67.863°S, 53.582°E	-12.8	1.5	0	16.2	Mountain Evening (310)
541 (1256)	71.905°S, 160.525°E	-11.6	1.6	0	6.2	Jang Bogo (330)
542 (1256)	71.303°S, 64.707°E	-13.3	0.5	0	4.1	Druzhnaya IV (380)
543 (1257)	85.8°S, -87.988°E	-16.7	1.1	0	10.6	Amundsen-Scott South Pole (470)
544 (1262)	83.498°S, -40.019°E	-13.2	2.2	0	5.3	Belgrano II (630)
545 (1265)	71.195°S, 64.903°E	-13.1	0.4	0	19.2	Druzhnaya IV (370)
546 (1266)	85.69°S, -66.268°E	-15.1	1.6	0	25.1	Amundsen-Scott South Pole (480)
547 (1266)	73.721°S, -3.794°E	-18.9	2.6	0	10.3	SANAE IV (230)
548 (1266)	70.253°S, 64.944°E	-13.2	1	0	11	Mawson (310)
549 (1272)	80.675°S, -27.616°E	-12.3	0.7	0	8.6	Belgrano II (340)
550 (1273)	66.681°S, 54.658°E	-12	2.3	0	6.2	Mawson (370)
551 (1274)	85.338°S, 171.486°E	-15.1	7.6	20	13.4	Amundsen-Scott South Pole (520)
552 (1276)	70.794°S, 35.305°E	-11.1	1.1	0	7.3	Syowa (260)
553 (1277)	68.679°S, 50.653°E	-11.6	1.5	0	11.2	Mountain Evening (220)
554 (1278)	70.231°S, 63.857°E	-15.3	1.6	0	51.5	Mawson (300)
555 (1279)	71.936°S, 35.098°E	-13.8	2.1	0	4.1	Syowa (370)
556 (1279)	86.019°S, -72.203°E	-14.7	0.9	0	5.5	Amundsen-Scott South Pole (440)
557 (1286)	72.157°S, 34.939°E	-14.8	3.4	10	4.9	Syowa (390)
558 (1289)	85.425°S, -70.297°E	-13.6	2.4	0	40.5	Amundsen-Scott South Pole (510)
559 (1292)	71.81°S, 35.016°E	-12.6	1.4	0	22.3	Syowa (360)
560 (1294)	83.637°S, -38.98°E	-14.1	1	0	4.3	Belgrano II (650)
561 (1297)	70.166°S, 64.422°E	-13.5	0.8	0	8.2	Mawson (290)
562 (1299)	85.0°S, 163.342°E	-15.1	2.9	10	12.1	Amundsen-Scott South Pole (560)
563 (1300)	68.317°S, 51.171°E	-12.1	2.2	0	19.8	Mountain Evening (220)
564 (1303)	79.198°S, -86.231°E	-11.9	1.4	0	4.5	Belgrano II (1120)
565 (1309)	85.386°S, -59.635°E	-14.2	5.6	0	8	Amundsen-Scott South Pole (520)
566 (1316)	68.371°S, 52.777°E	-14.8	2.2	0	25.8	Mountain Evening (290)
567 (1316)	69.656°S, 63.786°E	-14.9	0.8	0	13.9	Mawson (230)
568 (1317)	84.436°S, 160.95°E	-17	1.1	10	6.4	Amundsen-Scott South Pole (620)
569 (1318)	85.77°S, -70.301°E	-14.2	2.3	0	21.5	Amundsen-Scott South Pole (470)
570 (1318)	69.694°S, 63.914°E	-14.8	0.5	0	17.3	Mawson (240)
571 (1325)	69.941°S, 64.709°E	-13.1	2.4	0	8.1	Mawson (270)
572 (1328)	86.201°S, -65.759°E	-16.7	1.6	0	9.2	Amundsen-Scott South Pole (420)
573 (1330)	83.529°S, 161.036°E	-18.6	5.5	0	6.8	McMurdo (640)
574 (1330)	68.267°S, 52.867°E	-14.3	2.2	0	41.3	Mountain Evening (290)
575 (1338)	70.35°S, 63.725°E	-16.1	6.7	0	5.4	Mawson (310)
576 (1338)	71.854°S, 36.787°E	-17.7	0.5	0	4.9	Syowa (330)
577 (1343)	69.788°S, 63.474°E	-15.6	0.6	0	6.8	Mawson (240)
578 (1344)	71.301°S, 36.983°E	-13.8	0.7	0	5.6	Syowa (270)
579 (1344)	85.12°S, -91.769°E	-18.6	2	10	5.7	Amundsen-Scott South Pole (550)
580 (1348)	70.473°S, 63.166°E	-18.9	2.3	0	9.4	Mawson (320)
581 (1349)	69.864°S, 62.855°E	-16.3	1	0	4.2	Mawson (250)
582 (1350)	70.529°S, 63.709°E	-15.8	2.2	0	5.5	Mawson (330)
583 (1350)	85.606°S, -64.129°E	-15.1	1.2	0	12.7	Amundsen-Scott South Pole (490)
584 (1351)	84.003°S, 165.01°E	-15.8	1.7	0	5.1	Amundsen-Scott South Pole (670)
585 (1352)	74.826°S, 64.689°E	-13.7	0.4	30	41.7	Druzhnaya IV (640)
586 (1352)	71.78°S, 36.945°E	-16.6	0.5	0	16.3	Syowa (330)
587 (1356)	71.295°S, 64.626°E	-14	1	0	4.3	Druzhnaya IV (380)
588 (1359)	80.14°S, -82.975°E	-15.2	5	0	7.9	Belgrano II (1030)
589 (1363)	85.616°S, -64.7°E	-15.1	1.4	0	5.4	Amundsen-Scott South Pole (490)
590 (1365)	70.286°S, 63.407°E	-17.7	1	0	5	Mawson (300)
591 (1369)	69.958°S, 63.013°E	-16.9	0.5	0	41.6	Mawson (260)
592 (1372)	83.596°S, 160.684°E	-16.7	2.4	0	4.8	McMurdo (650)
593 (1372)	85.991°S, -70.589°E	-14.5	0.7	0	13	Amundsen-Scott South Pole (450)
594 (1375)	72.118°S, 36.704°E	-18	0.5	0	8.2	Syowa (360)
595 (1382)	81.926°S, -89.335°E	-13.5	2.3	0	4.5	Amundsen-Scott South Pole (900)
596 (1384)	71.625°S, 37.186°E	-15.7	1	0	4.4	Syowa (310)
597 (1389)	70.71°S, 64.137°E	-15.2	0.9	0	9.5	Mawson (350)
598 (1393)	85.994°S, -72.684°E	-14.8	0.9	0	11.4	Amundsen-Scott South Pole (450)
599 (1396)	72.31°S, 35.122°E	-16.4	0.8	0	13.1	Princess Elisabeth Antarctica (400)
600 (1399)	71.589°S, 37.24°E	-15.4	1.5	0	10	Syowa (300)
601 (1400)	85.499°S, -68.915°E	-14.2	2.2	0	18.9	Amundsen-Scott South Pole (500)
602 (1402)	71.627°S, 35.22°E	-11.9	1.4	0	7.5	Syowa (340)
603 (1409)	84.935°S, -68.032°E	-13.5	0.9	0	4	Amundsen-Scott South Pole (570)
604 (1419)	72.05°S, 36.253°E	-17.7	1.2	0	5.2	Syowa (360)
605 (1426)	68.289°S, 53.031°E	-15.2	3.1	0	8.4	Mountain Evening (300)
606 (1429)	84.38°S, 162.047°E	-15.5	0.7	0	9	Amundsen-Scott South Pole (630)
607 (1430)	86.003°S, -67.348°E	-15.7	1.8	0	8.4	Amundsen-Scott South Pole (450)
608 (1438)	77.206°S, -126.012°E	-13.2	1.7	0	7.5	Amundsen-Scott South Pole (1430)
609 (1440)	85.551°S, -70.741°E	-13.6	2.2	0	21.2	Amundsen-Scott South Pole (500)
610 (1446)	71.252°S, 64.655°E	-14.2	0.3	0	4.2	Druzhnaya IV (380)
611 (1455)	72.902°S, 62.236°E	-13.3	1	0	18.1	Druzhnaya IV (540)
612 (1550)	85.543°S, -69.019°E	-14.2	2.6	0	6	Amundsen-Scott South Pole (500)
613 (1641)	72.832°S, 61.953°E	-14.8	0.8	0	7.8	Druzhnaya IV (540)
